# Supplementary material for: DNA damage response profile distinguishes poor-acting gliomas with shared methylome signatures
Source: Neuro Oncol. 2025 Aug 27;28(1):117–29. doi: 10.1093/neuonc/noaf199 (PMC12962623; doi:10.1093/neuonc/noaf199)
Supplement: noaf199_Supplementary_Data [file noaf199_supplementary_data.zip]

Archive with 7 entries (7 files):
- noaf199_suppl_Supplementary_Tables_S3.docx
- noaf199_suppl_Supplementary_Tables_S4.docx
- noaf199_suppl_Supplementary_Tables_S5.docx
- noaf199_suppl_Supplementary_Figures_S1-S12.docx
- noaf199_suppl_Supplementary_Figures_S3.tif
- noaf199_suppl_Supplementary_Tables_S1.docx
- noaf199_suppl_Supplementary_Tables_S2.docx
